# Supplementary material for: Solubility and Thermodynamic Data of Febuxostat in Various Mono Solvents at Different Temperatures
Source: Molecules. 2022 Jun 23;27(13):4043. doi: 10.3390/molecules27134043 (PMC9268579; doi:10.3390/molecules27134043)
Supplement: Supplementary file 1 [file molecules-27-04043-s001.zip]

Archive with 1 entries (1 files):
- molecules-1784670-supplementary.pdf
